# Supplementary material for: Diagnosis-linked antibiotic prescribing in Swedish primary care - a comparison between in-hours and out-of-hours
Source: BMC Infect Dis. 2020 Aug 20;20:616. doi: 10.1186/s12879-020-05334-7 (PMC7441551; doi:10.1186/s12879-020-05334-7)
Supplement: Supplementary file 1 — Additional file 1. Infection diagnoses selected to be included in the Kronoberg Infection Database in Primary care 2006–2014. Description: The total number of patients and visits are shown for all providers (physicians, nurses) and for physicians only. [file 12879_2020_5334_MOESM1_ESM.xlsx]

## Sheet: Blad1
Title of data
Infection diagnoses selected to be included in the Kronoberg Infection Database in Primary care 2006-2014.
Description of data
The total number of patients and visits are shown for all providers (physicians, nurses) and for physicians only.
The column “Diagnosis code” represents the codes actually used by the providers.
The column “Diagnosis code description” is the standard English description for clarity (not used in Sweden).
The column “Diagnosis code primary care” shows the standard Swedish primary care codes according to a simplified version of ICD-10.
The column “Diagnosis code description – primary care” is the standard English description for clarity (not used in Sweden).
The column “Subgroup” shows the grouping of similar codes to subgroups.
The column “Main group” shows the grouping of the subgroups to the four main groups: Respiratory tract infections, Skin and soft tissue infections, Urinary tract infections and Other infections.
						All diagnoses
						All providers		Physicians only
Diagnosis code	Diagnosis code description	Diagnosis code primary care	Diagnosis code description - primary care	Subgroup	Main group	Number of patients	Number of visits	Number of patients	Number of visits
A00-	Cholera	A00-	Cholera	Other gastrointestinal infection	Other infections	3	3	3	3
A02-P	Other salmonella infections	A02-P	Salmonella infections	Other gastrointestinal infection	Other infections	82	90	79	87
A020	Salmonella enteritis	A02-P	Salmonella infections	Other gastrointestinal infection	Other infections	1	1	1	1
A03-	Shigellosis	A03-	Shigellosis	Other gastrointestinal infection	Other infections	16	16	16	16
A045	Campylobacter enteritis	A045	Campylobacter enteritis	Other gastrointestinal infection	Other infections	94	99	88	93
A046	Enteritis due to Yersinia enterocolitica	A046	Enteritis due to Yersinia enterocolitica	Other gastrointestinal infection	Other infections	11	11	11	11
A047	Enterocolitis due to Clostridium difficile	A047	Enterocolitis due to Clostridium difficile	Other gastrointestinal infection	Other infections	114	145	114	141
A051	Botulism food poisoning	A051	Botulism Classical foodborne intoxication due to Clostridium	Other gastrointestinal infection	Other infections	2	2	2	2
A06-	Amebiasis	A06-	Amoebiasis Includes: infection due to Entamoeba histolytica	Other gastrointestinal infection	Other infections	39	42	35	38
A071	Giardiasis [lambliasis]	A071	Giardiasis [lambliasis]	Other gastrointestinal infection	Other infections	25	27	21	22
A080	Rotaviral enteritis	A09-P	Diarrhoea and gastroenteritis of presumed infectious origin	Other gastrointestinal infection	Other infections	1	1	1	1
A09-P	Infectious gastroenteritis and colitis, unspecified	A09-P	Diarrhoea and gastroenteritis of presumed infectious origin	Other gastrointestinal infection	Other infections	7987	8988	7940	8917
A099	Infectious gastroenteritis and colitis, unspecified	A09-P	Diarrhoea and gastroenteritis of presumed infectious origin	Other gastrointestinal infection	Other infections	7	7	6	6
A151	Respiratory tuberculosis	A16-P	Tuberculosis	Other infection	Other infections	1	1
A16-P	Tuberculosis	A16-P	Tuberculosis	Other infection	Other infections	67	170	61	99
A162	Tuberculosis	A16-P	Tuberculosis	Other infection	Other infections	2	5	1	1
A169	Tuberculosis	A16-P	Tuberculosis	Other infection	Other infections	1	1
A180	Tuberculosis of bones and joints	A16-P	Tuberculosis	Other infection	Other infections	3	6
A184	Tuberculosis of skin and subcutaneous tissue	A16-P	Tuberculosis	Other infection	Other infections	1	2
A21-	Tularemia	A21-	Tularaemia	Other infection	Other infections	3	3	3	3
A28-P	Other zoonotic bacterial diseases, not elsewhere classified	A28-P	Other zoonotic bacterial diseases, not elsewhere classified	Bite	Skin & soft tissue infections	33	34	17	17
A30-	Leprosy [Hansen's disease]	A30-	Leprosy [Hansen's disease]	Other infection	Other infections	1	2	1	2
A31-	Infection due to other mycobacteria	A31-	Infection due to other mycobacteria	Other infection	Other infections	39	40	37	38
A35-P	Other tetanus	A35-P	Tetanus NOS	Other infection	Other infections	2	2	1	1
A37-	Whooping cough	A37-	Whooping cough	Other respiratory tract infection	Respiratory tract infections	16	16	14	14
A38-	Scarlet fever	A38-	Scarlet fever	Other respiratory tract infection	Respiratory tract infections	1219	1306	1063	1120
A389	Scarlet fever, uncomplicated	A38-	Scarlet fever	Other respiratory tract infection	Respiratory tract infections	1	1	1	1
A39-	Meningococcal infection	A39-	Meningococcal infection	Other infection	Other infections	2	2	2	2
A41-P	Other sepsis	A41-P	Septicaemia	Other infection	Other infections	149	162	149	158
A420	Pulmonary actinomycosis	A49-P	Bacteraemia NOS	Other infection	Other infections	1	1	1	1
A46-	Erysipelas	A46-	Erysipelas	Erysipelas	Skin & soft tissue infections	5654	9073	5624	8458
A469	Erysipelas	A46-	Erysipelas	Other infection	Other infections	30	52	12	12
A481P	Other bacterial diseases, not elsewhere classified	A481P	Legionnaires' disease	Other infection	Other infections	3	3	3	3
A483	Toxic shock syndrome	A483	Toxic shock syndrome	Other infection	Other infections	1	1	1	1
A49-P	Bacterial infection of unspecified site	A49-P	Bacteraemia NOS	Other infection	Other infections	870	939	857	925
A53-P	Other and unspecified syphilis	A53-P	Syphilis, unspecified	Other urogenital infection	Urinary tract infections	20	59	17	17
A54-	Gonococcal infection	A54-	Gonococcal infection	Other urogenital infection	Urinary tract infections	15	17	14	16
A56-P	Other sexually transmitted chlamydial diseases	A56-P	Sexually transmitted chlamydial infection	Other urogenital infection	Urinary tract infections	515	559	439	476
A59-	Trichomoniasis	A59-	Trichomoniasis	Other urogenital infection	Urinary tract infections	15	17	15	17
A60-	Anogenital herpesviral [herpes simplex] infections	A60-	Anogenital herpesviral [herpes simplex] infection	Other urogenital infection	Urinary tract infections	466	562	462	557
A630	Anogenital (venereal) warts	A630	Anogenital (venereal) warts	Other urogenital infection	Urinary tract infections	389	465	388	462
A64-P	Unspecified sexually transmitted disease	A64-P	Venereal disease NOS	Other urogenital infection	Urinary tract infections	34	40	32	34
A691	Other Vincent's infections	A691	Other Vincent's infections	Other respiratory tract infection	Respiratory tract infections	52	52	48	48
A692	Lyme disease	A692	Lyme disease	Borrelia	Skin & soft tissue infections	7427	8559	7266	8235
A699P	Other spirochetal infections	A699P	Spirochaetal infection, unspecified	Other urogenital infection	Urinary tract infections	20	20	20	20
A70-	Chlamydia psittaci infections	A70-	Chlamydia psittaci infection	Other respiratory tract infection	Respiratory tract infections	4	4	4	4
A79-P	Other rickettsioses	A79-P	Rickettsial infection NOS	Other infection	Other infections	5	6	5	6
A80-	Acute poliomyelitis	A80-	Acute poliomyelitis	Other infection	Other infections	53	154	53	154
A89-P	Unspecified viral infection of central nervous system	A89-P	Unspecified viral infection of central nervous system	Other infection	Other infections	33	42	33	42
A92-	Other mosquito-borne viral fevers	A92-	Other mosquito-borne viral fevers	Other infection	Other infections	9	9	8	8
A99-P	Unspecified viral hemorrhagic fever	A99-P	Unspecified viral haemorrhagic fever	Other infection	Other infections	1	1	1	1
B002	Herpesviral gingivostomatitis and pharyngotonsillitis	B002	Herpesviral gingivostomatitis and pharyngotonsillitis	Other infection	Other infections	513	558	499	543
B009	Herpesviral infection, unspecified	B009P	Herpes simplex infection NOS	Other infection	Other infections	3	3	3	3
B009P	Herpesviral [herpes simplex] infections	B009P	Herpes simplex infection NOS	Other infection	Other infections	1698	1979	1601	1854
B01-	Varicella [chickenpox]	B01-	Varicella [chickenpox]	Other infection	Other infections	1043	1096	699	729
B02-	Zoster [herpes zoster]	B02-	Zoster [herpes zoster]	Other infection	Other infections	4605	5619	4425	5294
B023	Zoster ocular disease	B02-	Zoster [herpes zoster]	Other infection	Other infections	1	1	1	1
B029	Zoster without complications	B02-	Zoster [herpes zoster]	Other infection	Other infections	1	1	1	1
B06-	Rubella [German measles]	B06-	Rubella [German measles]	Other infection	Other infections	8	8	8	8
B07-	Viral warts	B07-	Viral warts	Other infection	Other infections	3031	3944	2431	3116
B079	Viral wart, unspecified	B07-	Viral warts	Other infection	Other infections	1	1	1	1
B079A	Viral warts	B07-	Viral warts	Other infection	Other infections	1	1
B079D	Viral warts	B07-	Viral warts	Other infection	Other infections	1	2
B081	Molluscum contagiosum	B081	Molluscum contagiosum	Other infection	Other infections	1111	1290	757	863
B082	Exanthema subitum [sixth disease]	B082	Exanthema subitum [sixth disease]	Other infection	Other infections	114	114	100	100
B083	Erythema infectiosum [fifth disease]	B083	Erythema infectiosum [fifth disease]	Other infection	Other infections	160	171	145	155
B084	Enteroviral vesicular stomatitis with exanthem	B084	Enteroviral vesicular stomatitis with exanthem	Other infection	Other infections	225	231	185	191
B09-P	Unspecified viral infection characterized by skin and mucous membrane lesions	B09-P	Unspecified viral infection characterized by skin and mucous membrane lesions	Other infection	Other infections	505	518	393	403
B099	Unspecified viral infection characterized by skin and mucous membrane lesions	B09-P	Unspecified viral infection characterized by skin and mucous membrane lesions	Other infection	Other infections	1	1	1	1
B179	Acute viral hepatitis, unspecified	B19-P	Viral hepatitis NOS	Other infection	Other infections	1	1
B181	Chronic viral hepatitis B without delta-agent	B19-P	Viral hepatitis NOS	Other infection	Other infections	3	7	2	4
B182	Chronic viral hepatitis C	B19-P	Viral hepatitis NOS	Other infection	Other infections	16	35	16	35
B19-P	Unspecified viral hepatitis	B19-P	Viral hepatitis NOS	Other infection	Other infections	393	655	380	638
B238	Human immunodeficiency virus [HIV] disease	B24-P	Unspecified human immunodeficiency virus [HIV] disease	Other infection	Other infections	1	1	1	1
B24-P	Human immunodeficiency virus [HIV] disease	B24-P	Unspecified human immunodeficiency virus [HIV] disease	Other infection	Other infections	29	45	29	45
B25-	Cytomegaloviral disease	B25-	Cytomegaloviral disease	Other infection	Other infections	15	18	15	18
B26-	Mumps	B26-	Mumps	Other infection	Other infections	224	284	223	283
B27-	Infectious mononucleosis	B27-	Infectious mononucleosis	Other respiratory tract infection	Respiratory tract infections	1482	1842	1467	1809
B270	Gammaherpesviral mononucleosis	B27-	Infectious mononucleosis	Other respiratory tract infection	Respiratory tract infections	1	1	1	1
B279	Infectious mononucleosis, unspecified	B27-	Infectious mononucleosis	Other respiratory tract infection	Respiratory tract infections	2	2	2	2
B330	Epidemic myalgia	B330	Epidemic myalgia	Other infection	Other infections	10	11	10	11
B34-P	Viral infection of unspecified site	B34-P	Viraemia NOS	Upper respiratory tract infection	Respiratory tract infections	29404	38640	27170	35230
B349	Viral infection, unspecified	B34-P	Viraemia NOS	Upper respiratory tract infection	Respiratory tract infections	18	18	15	15
B351	Tinea unguium	B351	Tinea unguium	Other infection	Other infections	2595	3255	2412	2915
B353	Tinea pedis	B353	Tinea pedis	Other infection	Other infections	814	901	692	733
B359P	Dermatophytosis	B359P	Other dermatophytoses	Other infection	Other infections	3978	4661	3608	4175
B360	Pityriasis versicolor	B360	Pityriasis versicolor	Other infection	Other infections	914	1076	867	1015
B369	Superficial mycosis, unspecified	B360	Pityriasis versicolor	Other infection	Other infections	1	1	1	1
B370	Candidal stomatitis	B379P	Candidiasis, unspecified	Other infection	Other infections	3	3	2	2
B373P	Candidiasis	B373P	Candidiasis of urogenital sites	Other infection	Other infections	2793	3471	2699	3354
B379P	Candidiasis	B379P	Candidiasis, unspecified	Other infection	Other infections	3477	4143	2905	3386
B49-P	Unspecified mycosis	B49-P	Fungaemia NOS	Other infection	Other infections	414	457	327	360
B54-P	Unspecified malaria	B54-P	Unspecified malaria	Other infection	Other infections	12	12	12	12
B58-	Toxoplasmosis	B58-	Toxoplasmosis	Other infection	Other infections	3	3	3	3
B64-P	Unspecified protozoal disease	B64-P	Unspecified protozoal disease	Other infection	Other infections	17	20	17	20
B653	Cercarial dermatitis	B653	Cercarial dermatitis	Other infection	Other infections	7	9	7	9
B678	Echinococcosis, unspecified, of liver	B83-P	Worms NOS	Other infection	Other infections	1	1	1	1
B71-P	Other cestode infections	B71-P	Tapeworm (infection) NOS	Other infection	Other infections	5	6	5	6
B77-	Ascariasis	B77-	Ascariasis	Other infection	Other infections	55	57	44	46
B80-	Enterobiasis	B80-	Enterobiasis	Other infection	Other infections	359	393	257	274
B83-P	Other helminthiases	B83-P	Worms NOS	Other infection	Other infections	124	141	109	124
B85-	Pediculosis and phthiriasis	B85-	Pediculosis and phthiriasis	Other infection	Other infections	82	88	64	67
B86-	Scabies	B86-	Scabies	Other infection	Other infections	961	1046	844	917
B88-P	Other infestations	B88-P	Infestation, unspecified	Other infection	Other infections	24	24	19	19
B91-	Sequelae of poliomyelitis	B91-	Sequelae of poliomyelitis	Other infection	Other infections	84	224	82	222
B919	Sequelae of poliomyelitis	B91-	Sequelae of poliomyelitis	Other infection	Other infections	2	4	2	4
B94-P	Sequelae of other and unspecified infectious and parasitic diseases	B94-P	Sequelae of other specified infectious and parasitic diseases	Other infection	Other infections	20	21	20	21
B956	Staphylococcus aureus as the cause of diseases classified elsewhere	B99-	Other and unspecified infectious diseases	Other infection	Other infections	2	3
B962	Escherichia coli [E. coli ] as the cause of diseases classified elsewhere	B99-	Other and unspecified infectious diseases	Other urogenital infection	Urinary tract infections	1	3
B99-	Other and unspecified infectious diseases	B99-	Other and unspecified infectious diseases	Other infection	Other infections	1581	1809	1471	1667
B999	Unspecified infectious disease	B99-	Other and unspecified infectious diseases	Other infection	Other infections	4	4	3	3
G002	Streptococcal meningitis	G03-P	Meningitis NOS	Other infection	Other infections	2	2	2	2
G009	Bacterial meningitis, unspecified	G03-P	Meningitis NOS	Other infection	Other infections	1	1	1	1
G019	Meningitis in bacterial diseases classified elsewhere	G04-P	Encephalitis, myelitis and encephalomyelitis	Other infection	Other infections	2	7
G03-P	Meningitis due to other and unspecified causes	G03-P	Meningitis NOS	Other infection	Other infections	52	63	51	62
G04-P	Encephalitis, myelitis and encephalomyelitis	G04-P	Encephalitis, myelitis and encephalomyelitis	Other infection	Other infections	11	12	11	12
G049B	Encephalitis, myelitis and encephalomyelitis	G04-P	Encephalitis, myelitis and encephalomyelitis	Other infection	Other infections	1	1	1	1
G052	Encephalitis, myelitis and encephalomyelitis in diseases classified elsewhere	G04-P	Encephalitis, myelitis and encephalomyelitis	Other infection	Other infections	1	1	1	1
G610	Guillain-Barre syndrome	G610	Guillain-Barré syndrome	Other infection	Other infections	36	70	36	70
G619	Inflammatory polyneuropathy, unspecified	G610	Guillain-Barré syndrome	Other infection	Other infections	5	7	5	6
G933	Postviral fatigue syndrome	G933	Postviral fatigue syndrome	Other infection	Other infections	678	799	646	741
H00-	Hordeolum and chalazion	H00-	Hordeolum and chalazion	Eye infection	Other infections	3281	4047	3075	3746
H010	Blepharitis	H010	Blepharitis	Eye infection	Other infections	1934	2182	1881	2121
H043	Acute and unspecified inflammation of lacrimal passages	H043	Acute and unspecified inflammation of lacrimal passages	Eye infection	Other infections	172	198	163	189
H100	Mucopurulent conjunctivitis	H100	Mucopurulent conjunctivitis	Eye infection	Other infections	5611	6261	5261	5854
H101	Acute atopic conjunctivitis	H101	Acute atopic conjunctivitis	Eye infection	Other infections	3333	3792	3313	3757
H101X	Conjunctivitis	H101	Acute atopic conjunctivitis	Eye infection	Other infections	2	2	2	2
H104	Chronic conjunctivitis	H104	Chronic conjunctivitis	Eye infection	Other infections	252	279	247	274
H109P	Conjunctivitis	H109P	Conjunctivitis NOS	Eye infection	Other infections	12834	15440	10169	11880
H60-	Otitis externa	H60-	Otitis externa	Other skin and soft tissue infection	Skin & soft tissue infections	13738	21472	13058	20188
H600	Abscess of external ear	H60-	Otitis externa	Other skin and soft tissue infection	Skin & soft tissue infections	2	2	2	2
H609	Unspecified otitis externa	H60-	Otitis externa	Other skin and soft tissue infection	Skin & soft tissue infections	7	7	6	6
H65-	Nonsuppurative otitis media	H65-	Nonsuppurative otitis media	Other respiratory tract infection	Respiratory tract infections	8210	9750	8136	9649
H653	Chronic mucoid otitis media	H65-	Nonsuppurative otitis media	Other respiratory tract infection	Respiratory tract infections	4	4	3	3
H660	Acute suppurative otitis media	H660	Acute suppurative otitis media	Acute otitis media	Respiratory tract infections	22874	41369	22859	41310
H661	Chronic tubotympanic suppurative otitis media	H663P	Chronic suppurative otitis media NOS	Acute otitis media	Respiratory tract infections	1	1	1	1
H663P	Suppurative and unspecified otitis media	H663P	Chronic suppurative otitis media NOS	Acute otitis media	Respiratory tract infections	197	231	196	230
H669	Otitis media, unspecified	H669P	Otitis media, unspecified	Acute otitis media	Respiratory tract infections	3	3	3	3
H669P	Suppurative and unspecified otitis media	H669P	Otitis media, unspecified	Acute otitis media	Respiratory tract infections	5956	7787	5919	7736
H70-	Mastoiditis and related conditions	H70-	Mastoiditis and related conditions	Other respiratory tract infection	Respiratory tract infections	57	60	57	60
H72-	Perforation of tympanic membrane	H72-	Perforation of tympanic membrane	Other respiratory tract infection	Respiratory tract infections	750	868	743	857
H720	Central perforation of tympanic membrane	H72-	Perforation of tympanic membrane	Other respiratory tract infection	Respiratory tract infections	1	1
H730	Acute myringitis	H730	Acute myringitis	Other respiratory tract infection	Respiratory tract infections	35	36	35	36
H920	Otalgia	H920	Otalgia	Symptom	Other infections	2273	2452	2244	2422
H921	Otorrhea	H921	Otorrhoea	Symptom	Other infections	76	88	58	64
I30-	Acute pericarditis	I30-	Acute pericarditis	Other infection	Other infections	79	100	78	99
I309	Acute pericarditis, unspecified	I30-	Acute pericarditis	Other infection	Other infections	3	3	3	3
I309B	Acute pericarditis	I30-	Acute pericarditis	Other infection	Other infections	1	2
I31-P	Other diseases of pericardium	I31-P	Disease of pericardium NOS	Other infection	Other infections	97	170	96	166
I330	Acute and subacute infective endocarditis	I38-P	Acute and chronic endocarditis	Other infection	Other infections	1	1	1	1
I38-P	Endocarditis, valve unspecified	I38-P	Acute and chronic endocarditis	Other infection	Other infections	1807	4391	1807	4365
I40-P	Acute myocarditis	I40-P	Acute myocarditis	Other infection	Other infections	55	61	55	61
J01-	Acute sinusitis	J01-	Acute sinusitis	Sinusitis	Respiratory tract infections	19462	31642	19411	31531
J010	Acute maxillary sinusitis	J01-	Acute sinusitis	Sinusitis	Respiratory tract infections	2	2	2	2
J012	Acute ethmoidal sinusitis	J01-	Acute sinusitis	Sinusitis	Respiratory tract infections	1	1	1	1
J019	Acute sinusitis, unspecified	J01-	Acute sinusitis	Sinusitis	Respiratory tract infections	6	6	5	5
J02-	Acute pharyngitis	J02-	Acute pharyngitis	Pharyngotonsillitis	Respiratory tract infections	7427	8192	7403	8159
J029	Acute pharyngitis, unspecified	J02-	Acute pharyngitis	Pharyngotonsillitis	Respiratory tract infections	2	2	2	2
J03-	Acute tonsillitis	J03-	Acute tonsillitis	Pharyngotonsillitis	Respiratory tract infections	32440	51472	31550	49490
J030	Streptococcal tonsillitis	J03-	Acute tonsillitis	Pharyngotonsillitis	Respiratory tract infections	1	1	1	1
J039	Acute tonsillitis, unspecified	J03-	Acute tonsillitis	Pharyngotonsillitis	Respiratory tract infections	9	9	7	7
J04-	Acute laryngitis and tracheitis	J04-	Acute laryngitis and tracheitis	Other respiratory tract infection	Respiratory tract infections	1882	2080	1879	2075
J040	Acute laryngitis	J04-	Acute laryngitis and tracheitis	Other respiratory tract infection	Respiratory tract infections	3	3	2	2
J050	Acute obstructive laryngitis [croup]	J050	Acute obstructive laryngitis [croup]	Other respiratory tract infection	Respiratory tract infections	1387	1668	1386	1665
J051	Acute epiglottitis	J051	Acute epiglottitis	Other respiratory tract infection	Respiratory tract infections	63	64	63	64
J06-P	Acute upper respiratory infections of multiple and unspecified sites	J06-P	Acute upper respiratory infections of multiple and unspecified sites	Upper respiratory tract infection	Respiratory tract infections	69648	116383	68800	114396
J060	Acute laryngopharyngitis	J06-P	Acute upper respiratory infections of multiple and unspecified sites	Upper respiratory tract infection	Respiratory tract infections	1	1	1	1
J069	Acute upper respiratory infection, unspecified	J06-P	Acute upper respiratory infections of multiple and unspecified sites	Upper respiratory tract infection	Respiratory tract infections	32	32	29	29
J099	Influenza due to certain identified influenza viruses	J099	Influenza due to certain identified influenza viruses (H5N1)	Influenza	Respiratory tract infections	67	76	67	76
J101	Influenza due to other identified influenza virus with other respiratory manifestations	J11-P	Influenza	Influenza	Respiratory tract infections	1	1	1	1
J11-P	Influenza due to unidentified influenza virus	J11-P	Influenza	Influenza	Respiratory tract infections	3516	3769	3466	3709
J157	Pneumonia due to Mycoplasma pneumoniae	J18-P	Pneumonia	Pneumonia	Respiratory tract infections	2	2	2	2
J159	Unspecified bacterial pneumonia	J18-P	Pneumonia	Pneumonia	Respiratory tract infections	8	9	5	6
J18-P	Pneumonia, unspecified organism	J18-P	Pneumonia	Pneumonia	Respiratory tract infections	18062	26260	18048	26134
J180	Bronchopneumonia, unspecified organism	J18-P	Pneumonia	Pneumonia	Respiratory tract infections	2	2	2	2
J189	Pneumonia, unspecified organism	J18-P	Pneumonia	Pneumonia	Respiratory tract infections	14	14	13	13
J200	Acute bronchitis due to Mycoplasma pneumoniae	J22-P	Acute lower respiratory infection	Acute bronchitis	Respiratory tract infections	1	1
J209	Acute bronchitis, unspecified	J22-P	Acute lower respiratory infection	Acute bronchitis	Respiratory tract infections	6	6	6	6
J219	Acute bronchiolitis, unspecified	J22-P	Acute lower respiratory infection	Acute bronchitis	Respiratory tract infections	2	2	2	2
J22-P	Unspecified acute lower respiratory infection	J22-P	Acute lower respiratory infection	Acute bronchitis	Respiratory tract infections	30505	42951	30476	42652
J229	Unspecified acute lower respiratory infection	J22-P	Acute lower respiratory infection	Acute bronchitis	Respiratory tract infections	2	2	2	2
J310	Chronic rhinitis	J310	Chronic rhinitis	Other respiratory tract infection	Respiratory tract infections	1054	1182	1051	1174
J312P	Chronic rhinitis, nasopharyngitis and pharyngitis	J312P	Chronic pharyngitis	Other respiratory tract infection	Respiratory tract infections	131	136	130	135
J32-	Chronic sinusitis	J32-	Chronic sinusitis	Other respiratory tract infection	Respiratory tract infections	470	558	467	548
J320	Chronic maxillary sinusitis	J32-	Chronic sinusitis	Other respiratory tract infection	Respiratory tract infections	1	1	1	1
J340	Abscess, furuncle and carbuncle of nose	J340	Abscess, furuncle and carbuncle of nose	Other respiratory tract infection	Respiratory tract infections	134	153	126	142
J36-	Peritonsillar abscess	J36-	Peritonsillar abscess	Other respiratory tract infection	Respiratory tract infections	806	924	793	896
J369	Peritonsillar abscess	J36-	Peritonsillar abscess	Other respiratory tract infection	Respiratory tract infections	3	3	3	3
J37-	Chronic laryngitis and laryngotracheitis	J37-	Chronic laryngitis and laryngotracheitis	Other respiratory tract infection	Respiratory tract infections	79	81	79	81
J409	Bronchitis, not specified as acute or chronic	J42-P	Chronic bronchitis	Other respiratory tract infection	Respiratory tract infections	2	2	2	2
J410	Simple chronic bronchitis	J42-P	Chronic bronchitis	Other respiratory tract infection	Respiratory tract infections	1	3	1	3
J42-P	Unspecified chronic bronchitis	J42-P	Chronic bronchitis	Other respiratory tract infection	Respiratory tract infections	1545	2233	1518	2139
J429	Unspecified chronic bronchitis	J42-P	Chronic bronchitis	Other respiratory tract infection	Respiratory tract infections	2	2	2	2
J43-	Emphysema	J43-	Emphysema	Other respiratory tract infection	Respiratory tract infections	206	363	191	324
J439	Emphysema, unspecified	J43-	Emphysema	Other respiratory tract infection	Respiratory tract infections	4	4	3	3
J44-	Other chronic obstructive pulmonary disease	J44-	Other chronic obstructive pulmonary disease	Chronic obstructive pulmonary disease	Respiratory tract infections	6100	28735	5922	23910
J440	Chronic obstructive pulmonary disease with acute lower respiratory infection	J44-	Other chronic obstructive pulmonary disease	Chronic obstructive pulmonary disease	Respiratory tract infections	8	8	7	7
J441	Chronic obstructive pulmonary disease with (acute) exacerbation	J441	Exacerbation of chronic obstructive pulmonary disease	Chronic obstructive pulmonary disease	Respiratory tract infections	14	14	12	12
J449	Chronic obstructive pulmonary disease, unspecified	J44-	Other chronic obstructive pulmonary disease	Other respiratory tract infection	Respiratory tract infections	76	92	46	54
J47-	Bronchiectasis	J47-	Bronchiectasis	Other respiratory tract infection	Respiratory tract infections	94	171	94	167
J479	Bronchiectasis, uncomplicated	J47-	Bronchiectasis	Other respiratory tract infection	Respiratory tract infections	3	3	3	3
K25-	Gastric ulcer	K25-	Gastric ulcer	Other gastrointestinal infection	Other infections	319	412	311	367
K250	Acute gastric ulcer with hemorrhage	K25-	Gastric ulcer	Other gastrointestinal infection	Other infections	1	1
K257	Chronic gastric ulcer without hemorrhage or perforation	K25-	Gastric ulcer	Other gastrointestinal infection	Other infections	1	1	1	1
K259	Gastric ulcer, unspecified as acute or chronic, without hemorrhage or perforation	K25-	Gastric ulcer	Other gastrointestinal infection	Other infections	2	2	2	2
K26-	Duodenal ulcer	K26-	Duodenal ulcer	Other gastrointestinal infection	Other infections	331	424	329	394
K261	Acute duodenal ulcer with perforation	K26-	Duodenal ulcer	Other gastrointestinal infection	Other infections	1	4	1	4
K264	Chronic or unspecified duodenal ulcer with hemorrhage	K26-	Duodenal ulcer	Other gastrointestinal infection	Other infections	1	1	1	1
K578	Diverticulitis of intestine, part unspecified, with perforation and abscess	K578	Diverticular disease of intestine, part unspecified, with perforation and abscess	Other gastrointestinal infection	Other infections	1340	2276	1340	2274
K579	Diverticular disease of intestine, part unspecified, without perforation or abscess	K579P	Diverticular disease of intestine NOS	Other gastrointestinal infection	Other infections	2	2	1	1
K579P	Diverticular disease of intestine	K579P	Diverticular disease of intestine NOS	Other gastrointestinal infection	Other infections	1420	2425	1415	2389
K61-P	Abscess of anal and rectal regions	K61-P	Fissure, fistula and abscess of anal and rectal regions	Other gastrointestinal infection	Other infections	2041	2921	2018	2560
K610	Anal abscess	K61-P	Fissure, fistula and abscess of anal and rectal regions	Other gastrointestinal infection	Other infections	10	22	3	5
K612	Anorectal abscess	K61-P	Fissure, fistula and abscess of anal and rectal regions	Other gastrointestinal infection	Other infections	2	3	1	1
K613	Ischiorectal abscess	K61-P	Fissure, fistula and abscess of anal and rectal regions	Other gastrointestinal infection	Other infections	1	1	1	1
K81-	Cholecystitis	K81-	Cholecystitis	Other gastrointestinal infection	Other infections	217	240	210	228
K810	Acute cholecystitis	K81-	Cholecystitis	Other gastrointestinal infection	Other infections	2	2	1	1
L00-	Staphylococcal scalded skin syndrome	L00-	Staphylococcal scalded skin syndrome	Bacterial skin infection	Skin & soft tissue infections	17	21	17	21
L01-	Impetigo	L01-	Impetigo	Impetigo	Skin & soft tissue infections	7394	9709	6805	8641
L010	Impetigo	L01-	Impetigo	Impetigo	Skin & soft tissue infections	2	2	2	2
L010X	Impetigo	L01-	Impetigo	Impetigo	Skin & soft tissue infections	2	2	1	1
L02-	Cutaneous abscess, furuncle and carbuncle	L02-	Cutaneous abscess, furuncle and carbuncle	Abscess	Skin & soft tissue infections	6323	11216	5939	8143
L020	Cutaneous abscess, furuncle and carbuncle of face	L02-	Cutaneous abscess, furuncle and carbuncle	Abscess	Skin & soft tissue infections	5	8	2	2
L022	Cutaneous abscess, furuncle and carbuncle of trunk	L02-	Cutaneous abscess, furuncle and carbuncle	Abscess	Skin & soft tissue infections	5	19	1	1
L023	Cutaneous abscess, furuncle and carbuncle of buttock	L02-	Cutaneous abscess, furuncle and carbuncle	Abscess	Skin & soft tissue infections	3	3	1	1
L024	Cutaneous abscess, furuncle and carbuncle of limb	L02-	Cutaneous abscess, furuncle and carbuncle	Abscess	Skin & soft tissue infections	19	43	6	6
L028	Cutaneous abscess, furuncle and carbuncle of other sites	L02-	Cutaneous abscess, furuncle and carbuncle	Abscess	Skin & soft tissue infections	2	2	1	1
L029	Cutaneous abscess, furuncle and carbuncle, unspecified	L02-	Cutaneous abscess, furuncle and carbuncle	Abscess	Skin & soft tissue infections	7	35	3	3
L029A	Cutaneous abscess, furuncle and carbuncle	L02-	Cutaneous abscess, furuncle and carbuncle	Abscess	Skin & soft tissue infections	3	4
L029D	Cutaneous abscess, furuncle and carbuncle	L02-	Cutaneous abscess, furuncle and carbuncle	Abscess	Skin & soft tissue infections	1	1
L030	Cellulitis and acute lymphangitis of finger and toe	L030	Cellulitis of finger and toe	Paronychia	Skin & soft tissue infections	4179	6055	4138	5740
L030A	Cellulitis and acute lymphangitis	L030	Cellulitis of finger and toe	Paronychia	Skin & soft tissue infections	1	1	1	1
L030C	Cellulitis and acute lymphangitis	L030	Cellulitis of finger and toe	Paronychia	Skin & soft tissue infections	2	3	1	1
L04-	Acute lymphadenitis	L04-	Acute lymphadenitis	Bacterial skin infection	Skin & soft tissue infections	1735	1988	1730	1977
L040	Acute lymphadenitis of face, head and neck	L04-	Acute lymphadenitis	Bacterial skin infection	Skin & soft tissue infections	1	1
L043	Acute lymphadenitis of lower limb	L04-	Acute lymphadenitis	Bacterial skin infection	Skin & soft tissue infections	1	1	1	1
L049	Acute lymphadenitis, unspecified	L04-	Acute lymphadenitis	Bacterial skin infection	Skin & soft tissue infections	1	1
L05-	Pilonidal cyst and sinus	L05-	Pilonidal cyst	Abscess	Skin & soft tissue infections	522	1380	487	679
L050	Pilonidal cyst and sinus with abscess	L05-	Pilonidal cyst	Abscess	Skin & soft tissue infections	12	19	3	3
L059	Pilonidal cyst and sinus without abscess	L05-	Pilonidal cyst	Abscess	Skin & soft tissue infections	9	22	2	2
L08-P	Other local infections of skin and subcutaneous tissue	L08-P	Local infection of skin and subcutaneous tissue NOS	Bacterial skin infection	Skin & soft tissue infections	15266	21442	14633	18422
L080X	Other local infections of skin and subcutaneous tissue	L08-P	Local infection of skin and subcutaneous tissue NOS	Bacterial skin infection	Skin & soft tissue infections	1	1
L088	Other specified local infections of the skin and subcutaneous tissue	L08-P	Local infection of skin and subcutaneous tissue NOS	Bacterial skin infection	Skin & soft tissue infections	2	5	1	1
L089	Local infection of the skin and subcutaneous tissue, unspecified	L08-P	Local infection of skin and subcutaneous tissue NOS	Bacterial skin infection	Skin & soft tissue infections	23	27	7	7
L303	Infective dermatitis	L303	Infective dermatitis	Dermatitis	Skin & soft tissue infections	657	748	638	711
L600	Ingrowing nail	L600	Ingrowing nail	Paronychia	Skin & soft tissue infections	3442	7855	2769	4838
L70-	Acne	L70-	Acne	Acne	Skin & soft tissue infections	3946	6086	3878	5948
L710	Perioral dermatitis	L710	Perioral dermatitis	Dermatitis	Skin & soft tissue infections	696	846	682	827
L719P	Rosacea	L719P	Rosacea, unspecified	Dermatitis	Skin & soft tissue infections	1741	2367	1727	2339
L72-	Follicular cysts of skin and subcutaneous tissue	L72-	Follicular cysts of skin and subcutaneous tissue	Abscess	Skin & soft tissue infections	4928	7320	4842	6121
L721	Pilar and trichodermal cyst	L72-	Follicular cysts of skin and subcutaneous tissue	Abscess	Skin & soft tissue infections	10	10
L73-	Other follicular disorders	L73-	Other follicular disorders	Abscess	Skin & soft tissue infections	1523	1861	1497	1765
L89-	Pressure ulcer	L89-	Decubitus ulcer	Skin ulcer and skin wound	Skin & soft tissue infections	838	2393	657	1019
L892	Pressure ulcer of hip	L89-	Decubitus ulcer	Skin ulcer and skin wound	Skin & soft tissue infections	2	3
L899	Pressure ulcer of unspecified site	L89-	Decubitus ulcer	Skin ulcer and skin wound	Skin & soft tissue infections	3	18	2	2
L899E	Pressure ulcer	L89-	Decubitus ulcer	Skin ulcer and skin wound	Skin & soft tissue infections	1	3
L899H	Pressure ulcer	L89-	Decubitus ulcer	Skin ulcer and skin wound	Skin & soft tissue infections	1	1
L97-	Non-pressure chronic ulcer of lower limb, not elsewhere classified	L97-	Ulcer of lower limb, not elsewhere classified	Skin ulcer and skin wound	Skin & soft tissue infections	2818	26642	2186	4483
L979	Non-pressure chronic ulcer of unspecified part of lower leg	L97-	Ulcer of lower limb, not elsewhere classified	Skin ulcer and skin wound	Skin & soft tissue infections	27	92	5	5
L979X	Non-pressure chronic ulcer of lower limb, not elsewhere classified	L97-	Ulcer of lower limb, not elsewhere classified	Skin ulcer and skin wound	Skin & soft tissue infections	1	1	1	1
L980	Pyogenic granuloma	L980	Pyogenic granuloma	Skin ulcer and skin wound	Skin & soft tissue infections	272	384	260	310
M710	Abscess of bursa	M710	Abscess of bursa	Other skin and soft tissue infection	Skin & soft tissue infections	243	328	239	302
N109	Acute pyelonephritis	N12-P	Tubulo-interstitial nephritis	Upper urinary tract infection	Urinary tract infections	17	20	10	10
N12-P	Tubulo-interstitial nephritis, not specified as acute or chronic	N12-P	Tubulo-interstitial nephritis	Upper urinary tract infection	Urinary tract infections	2500	3102	2495	3091
N129	Tubulo-interstitial nephritis, not specified as acute or chronic	N12-P	Tubulo-interstitial nephritis	Upper urinary tract infection	Urinary tract infections	3	3	3	3
N30-P	Cystitis	N30-P	Cystitis	Lower urinary tract infection	Urinary tract infections	34542	71962	33119	67017
N300	Acute cystitis	N30-P	Cystitis	Lower urinary tract infection	Urinary tract infections	10	10	9	9
N301	Interstitial cystitis (chronic)	N30-P	Cystitis	Other urogenital infection	Urinary tract infections	4	4	2	2
N302	Other chronic cystitis	N30-P	Cystitis	Other urogenital infection	Urinary tract infections	1	1	1	1
N309	Cystitis, unspecified	N30-P	Cystitis	Other urogenital infection	Urinary tract infections	6	6	5	5
N34-	Urethritis and urethral syndrome	N34-	Urethritis and urethral syndrome	Other urogenital infection	Urinary tract infections	1509	1910	1480	1868
N390	Urinary tract infection, site not specified	N30-P	Cystitis	Lower urinary tract infection	Urinary tract infections	19	19	11	11
N390A	Other disorders of urinary system	N30-P	Cystitis	Lower urinary tract infection	Urinary tract infections	1	3
N390X	Other disorders of urinary system	N30-P	Cystitis	Lower urinary tract infection	Urinary tract infections	24	24	18	18
N41-	Inflammatory diseases of prostate	N41-	Inflammatory diseases of prostate	Prostatitis	Urinary tract infections	2507	4446	2503	4429
N411	Chronic prostatitis	N41-	Inflammatory diseases of prostate	Prostatitis	Urinary tract infections	5	6	5	6
N45-	Orchitis and epididymitis	N45-	Orchitis and epididymitis	Other urogenital infection	Urinary tract infections	1409	1926	1408	1922
N459	Orchitis and epididymitis	N45-	Orchitis and epididymitis	Other urogenital infection	Urinary tract infections	4	4	4	4
N481P	Other disorders of penis	N481P	Balanoposthitis	Other urogenital infection	Urinary tract infections	1359	1619	1334	1585
N70-	Salpingitis and oophoritis	N70-	Salpingitis and oophoritis	Other urogenital infection	Urinary tract infections	267	311	265	307
N71-	Inflammatory disease of uterus, except cervix	N71-	Inflammatory disease of uterus, except cervix	Other urogenital infection	Urinary tract infections	239	265	239	265
N72-	Inflammatory disease of cervix uteri	N72-	Inflammatory disease of cervix uteri	Other urogenital infection	Urinary tract infections	501	613	501	612
N729	Inflammatory disease of cervix uteri	N72-	Inflammatory disease of cervix uteri	Other urogenital infection	Urinary tract infections	1	1	1	1
N73-P	Other female pelvic inflammatory diseases	N73-P	Female pelvic inflammatory diseases	Other urogenital infection	Urinary tract infections	23	24	22	23
N733	Female acute pelvic peritonitis	N73-P	Female pelvic inflammatory diseases	Other urogenital infection	Urinary tract infections	1	1	1	1
N75-	Diseases of Bartholin's gland	N75-	Diseases of Bartholin's gland	Other urogenital infection	Urinary tract infections	207	246	206	243
N751	Abscess of Bartholin's gland	N75-	Diseases of Bartholin's gland	Other urogenital infection	Urinary tract infections	2	2
N76-P	Other inflammation of vagina and vulva	N76-P	Other inflammation of vagina and vulva	Other urogenital infection	Urinary tract infections	2459	3008	2452	2996
N761	Subacute and chronic vaginitis	N76-P	Other inflammation of vagina and vulva	Other urogenital infection	Urinary tract infections	1	1	1	1
N764	Abscess of vulva	N76-P	Other inflammation of vagina and vulva	Other urogenital infection	Urinary tract infections	3	4	1	1
N768	Other specified inflammation of vagina and vulva	N76-P	Other inflammation of vagina and vulva	Other urogenital infection	Urinary tract infections	2	2	1	1
O86-P	Other puerperal infections	O86-P	Puerperal infections	Other urogenital infection	Urinary tract infections	8	13	7	8
O91-	Infections of breast associated with pregnancy, the puerperium and lactation	O91-	Infections of breast associated with childbirth	Abscess	Skin & soft tissue infections	186	231	185	215
O911A	Infections of breast associated with pregnancy, the puerperium and lactation	O91-	Infections of breast associated with childbirth	Abscess	Skin & soft tissue infections	1	1	1	1
O911B	Infections of breast associated with pregnancy, the puerperium and lactation	O91-	Infections of breast associated with childbirth	Abscess	Skin & soft tissue infections	1	1
P38-	Omphalitis of newborn	P38-	Omphalitis of newborn with or without mild haemorrhage	Abscess	Skin & soft tissue infections	4	4	2	2
P391	Neonatal conjunctivitis and dacryocystitis	P391	Neonatal conjunctivitis and dacryocystitis	Abscess	Skin & soft tissue infections	3	3	1	1
R05-	Cough	R05-	Cough	Symptom	Other infections	16297	20277	15536	18882
R059	Cough	R05-	Cough	Symptom	Other infections	14	14	10	10
R36-	Urethral discharge	R36-	Urethral discharge	Symptom	Other infections	117	126	116	124
R56-	Convulsions, not elsewhere classified	R56-	Convulsions, not elsewhere classified	Symptom	Other infections	223	257	222	256
T15-	Foreign body on external eye	T15-	Foreign body on external eye	Eye infection	Other infections	6308	8195	6242	8103
							788466		719211
